# Supplementary material for: The Effect of Test Method on Visual Acuity in School Children Aged 4–5
Source: Br Ir Orthopt J. 2022 Apr 5;18(1):11–7. doi: 10.22599/bioj.262 (PMC8992771; doi:10.22599/bioj.262)
Supplement: The Effect of Test Method on Visual Acuity in School Children Aged 4–5. — A comparative study of two different methods of testing visual acuity in children aged 4–5 years. [file bioj-18-1-262-s1.zip]

Archive with 4 entries (4 files):
- s1-bioj-262_lewis/262-2035-1-SP.xlsx
- s1-bioj-262_lewis/262-2036-1-SP.xlsx
- s1-bioj-262_lewis/262-2037-1-SP.xlsx
- s1-bioj-262_lewis/262-2038-1-SP.xlsx
