# Supplementary material for: The Effect of Test Method on Visual Acuity in School Children Aged 4–5
Source: Br Ir Orthopt J. 2022 Apr 5;18(1):11–7. doi: 10.22599/bioj.262 (PMC8992771; doi:10.22599/bioj.262)
Supplement: The Effect of Test Method on Visual Acuity in School Children Aged 4–5. — A comparative study of two different methods of testing visual acuity in children aged 4–5 years. [file bioj-18-1-262-s1.zip › s1-bioj-262_lewis/262-2035-1-SP.xlsx]

## Sheet: Sheet1
Participant number	Gender	Age Months	Eye	Key Card	Experienced?	gls?	VA screening Conv	VA screening plate Rev	Conv VA	Rev VA	Concentration /9 Conv	Concentration /9 Rev	Time (secs) Conv	Time (secs) Rev	Difference in test duration	Total duration	Diagnosis
1	M	60	R	Y	Y	Y	0.4	0.4	0.26	0.34	0	1	141	61	80	202	Retinoschisis,LXT,L amb,bil hypermet,cyl	Retinoschisis	1	1
2	M	61	L	Y	Y	Y	0.2	0.2	0.3	0.16	3	2	65	55	10	120	R Partially accom	XT	2	2
3	M	55	R	N	Y	N	0.2	0.4	0.2	0.24	0	0	107	32	75	139	Residual AET	Amblyopia	9	9
4	M	53	L	N	N	N	0	0	-0.02	0.02	0	0	126	37	89	163	Esophoria	Partially accom	4	4
5	M	65	L	N	Y	Y	0.1	0.1	0.12	0.12	0	1	102	74	28	176	Bilateral hypermetropia, r micro c identity	Residual ET	1	1
6	M	61	L	N	Y	N	0.1	0.1	0.12	0.12	2	0	87	28	59	115	NAD	esophoria	1	1
7	F	55	L	Y	N	Y	0.1	0	0.16	0.28	1	2	138	130	8	268	Anisometropic hypermetropia and astigmatism	Hypermetropia	13	13
8	F	62	L	Y	Y	Y	0.2	-0.1	0.18	0.12	3	2	133	175	-42	308	IDEX, Astigmatism, myopia	Microtropia	1	1
9	F	58	L	Y	Y	Y	0.4	0.1	0.04	0.12	0	0	162	68	94	230	IDEX	NAD	1	1
10	F	54	L	N	Y	Y	0.4	0.1	0.16	0.14	0	0	87	53	34	140	conv xs	Anisometropia	3	3
11	F	60	R	Y	N	N	0.2	0.1	0.08	0.14	0	1	94	75	19	169	IIH	IDEX	3	3
12	F	53	L	N	Y	Y	0.4	0.1	0.24	0.18	0	0	139	110	29	249	R Partially accom	Astigmatism	12	12
13	F	62	R	Y	Y	Y	0.1	0.1	0.18	0.22	0	2	88	64	24	152	Anisometropic astigmatism	Myopia	6	6
14	M	55	L	N	N	N	0.1	0.1	0.08	0.14	0	0	43	68	-25	111	saggittal synostosis	Conv xs	2	2
15	M	63	L	N	Y	N	0	0	-0.04	-0.06	0	0	72	45	27	117	IDEX	IIH	1	1
16	F	65	L	Y	Y	Y	0	0.4	0.2	0.2	0	0	42	64	-22	106	myopic astigmatism	ONH	1	1
17	M	62	L	Y	Y	Y	0	0	0.08	0.14	0	4	74	91	-17	165	R optic nerve hypoplasia	Cyst	1	1
18	F	56	R	N	Y	Y	0.1	0.1	0.16	0.22	0	0	48	97	-49	145	Convergence excess	NF1	1	1
19	M	65	L	N	N	N	0.1	0	0.02	-0.04	0	2	71	43	28	114	R Limbal dermoid cyst	Hyphaema	1	1
20	F	59	R	Y	Y	N	0.1	0.4	0.38	0.44	1	0	125	91	34	216	bilat reduced va	ET	1	1
21	F	55	L	Y	N	N	0.3	0.4	0.22	0.22	3	3	178	49	129	227	bilat reduced va due to cyls	Fully accom	1	1
22	F	58	L	Y	N	N	0.3	0.1	0.24	0.18	1	0	97	80	17	177	NF1	Sag synostosis	1	1
23	F	56	R	Y	N	Y	0.1	0.2	0.26	0.24	0	0	97	64	33	161	BILAT hypermetropia with astigmatism		Strab	13
24	M	56	L	Y	Y	Y	0.3	0.4	0.48	0.52	3	3	81	115	-34	196	myopic astigmatism		pathology	7
25	F	56	L	Y	Y	Y	0.1	0.1	0.14	0.16	0	0	99	86	13	185	Partially accom aet
26	F	65	L	Y	Y	Y	0.2	0.1	0.26	0.26	0	0	83	100	-17	183	hypermetropic astigmatism
27	M	63	L	Y	Y	Y	0.4	0.4	0.46	0.38	0	1	98	63	35	161	bilateral astigmatism
28	F	59	L	Y	Y	N	0.1	0.1	0.14	0.04	0	0	73	61	12	134	R hyphaema
29	F	59	R	Y	Y	Y	0.4	0.4	0.46	0.5	0	0	109	62	47	171	bilateral myopia and astigmatism, ret with amb
30	M	58	R	N	Y	Y	0.3	0.4	0.52	0.56	1	1	125	57	68	182	RXT with aniso myopia
31	M	63	L	N	Y	Y	0.3	0.3	0.24	0.18	0	0	69	83	-14	152	bilat myopia
32	F	59	L	N	Y	Y	0.1	0.1	0.08	0.12	0	0	50	47	3	97	Fully accom
33	F	62	L	N	Y	Y	0.1	0.1	0.02	0.02	0	0	73	32	41	105	Partially accom with amblyopia
34	M	57	L	N	Y	Y	0	0.1	-0.02	0.04	0	2	90	44	46	134	BILAT hypermetropia with astigmatism
Male	15	59.1176	Experienced	26	Gls	23	0.182353	0.170588	0.188235	0.195882	0.529412	0.827586		mean	25.3529	166.765
Female	19		New	8	No gls	11	0.13388	0.152488	0.143249	0.147272				median	27.5	162	NOT 1ST LOGMAR	11
													92	64			1ST LOGMAR	23
			Key card	19
			no key card	15													Amblyopia	9
