# Supplementary material for: The Effect of Test Method on Visual Acuity in School Children Aged 4–5
Source: Br Ir Orthopt J. 2022 Apr 5;18(1):11–7. doi: 10.22599/bioj.262 (PMC8992771; doi:10.22599/bioj.262)
Supplement: The Effect of Test Method on Visual Acuity in School Children Aged 4–5. — A comparative study of two different methods of testing visual acuity in children aged 4–5 years. [file bioj-18-1-262-s1.zip › s1-bioj-262_lewis/262-2036-1-SP.xlsx]

## Sheet: LogMAR
	Participant	Age	Eye	Key Card	Experienced?	gls?	VA screening CONV	VA screening plate REV	Conventional VA	Reversed VA	Concentration /9 Conv	Concentration /9 Rev	Time (secs) Conv	Time (secs) Rev			Ranges
IM 7124739438	1	60	R	Y	Y	Y	0.4	0.4	0.26	0.34	0	1	141	61		Age	53	65
MW 7014598759	2	61	L	Y	Y	Y	0.2	0.2	0.3	0.16	3	2	65	55		va conv	-0.04	0.56
AY 7158283313	3	55	R	N	Y	N	0.2	0.4	0.2	0.24	0	0	107	32		va rev	-0.06	0.52
AR 7134454045	4	53	L	N	N	N	0	0	-0.02	0.02	0	0	126	37		conc conv	0	3
SS 7006386888	5	65							0.12	0.12	0	1	102	74		conc rev	0	4
AA 7124561442	6	61	L	N	Y	N	0.1	0.1	0.12	0.12	2	0	87	28		time conv	42	178
RS 7131708941	7	55	L	Y	N	Y	0.1	0	0.16	0.28	1	2	138	130		time rev	28	175
SS 6475713937	8	62							0.18	0.12	3	2	133	175
RG 7190753095	9	58							0.04	0.12	0	0	162	68
EC 7132758195	10	54							0.16	0.14	0	0	87	53
AH 7125382754	11	60							0.08	0.14	0	1	94	75
LK 7135762886	12	53							0.24	0.18	0	0	139	110
HA 7124536677	13	62							0.18	0.22	0	2	88	64
ZS 7133758679	20	55							0.08	0.14	0	0	43	68
AG 7153469028	15	63							-0.04	-0.06	0	0	72	45
IR 7121351501	16	65							0.2	0.2	0	0	42	64
PA 7017520823	17	62							0.08	0.14	0	4	74	91
AP 7132318799	18	56							0.16	0.22	0	0	48	97
SI 6459919925	19	65							0.02	-0.04	0	2	71	43
MM 7127885435	20	59							0.38	0.44	1	0	125	91
FS 7200217689	21	55							0.22	0.22	3	3	178	49
HB 7129660392	22	58							0.24	0.18	1	0	97	80
MP 7131330434	23	56							0.26	0.24	0	0	97	64
JE 7131972037	24	56							0.48	0.52	3	3	81	115
OB 7131654981	25	56							0.14	0.16	0	0	99	86
ES 6470355269	26	65							0.26	0.26	0	0	83	100
AH 6468276659	27	63							0.46	0.38	0	1	98	63
WP 7127100950	28	59							0.14	0.04	0	0	73	61
LH 7127049971	29	59							0.46	0.5	0	0	109	62
AA 7129435712	30	58							0.56	0.52	1	1	125	57
JG 6476154508	31	63							0.24	0.18	0	0	69	83
LH 7128212914	32	59							0.08	0.12	0	0	50	47
HD	33	62							0.02	0.02	0	0	73	32
EA	34	57							-0.02	0.04	0	2	90	44
	Mean	59.1176					0.166667	0.183333	0.189412	0.194706	0.529412	0.794118	96.0588	70.7059
	Standard deviation	3.65782							0.148302	0.146665	1.02204	1.12221	33.1424	30.7113
	Median	59					0.15	0.15	0.17	0.17	0	0	92	64
	Mode	55					0.2	0.4	0.08	0.12	0	0
									Tally:	<0.00	3	<0.00	2				0.735294
										0.0-0.1	7	0.0-0.1	4				0.588235
										0.12-0.2	11	0.12-0.2	15
										0.22-0.3	8	0.22-0.3	7
										0.32-0.4	1	0.32-0.4	2
										0.42-0.5	3	0.42-0.5	2
										0.52-0.6	1	0.52-0.6	2
Conventional first											34		34
Reverse first

## Sheet: Bland Altman VA
Conventional VA	Reversed VA	Difference	Mean	More than 1 line difference in VA?	Abnormal average VA
0.26	0.34	-0.08	0.3		Y
0.3	0.16	0.14	0.23	Y	Y
0.2	0.24	-0.04	0.22		Y
-0.02	0.02	-0.04	0
0.12	0.12	0	0.12
0.12	0.12	0	0.12
0.16	0.28	-0.12	0.22	Y	Y
0.18	0.12	0.06	0.15
0.04	0.12	-0.08	0.08
0.16	0.14	0.02	0.15
0.08	0.14	-0.06	0.11
0.24	0.18	0.06	0.21		Y
0.18	0.22	-0.04	0.2
0.08	0.14	-0.06	0.11
-0.04	-0.06	0.02	-0.05
0.2	0.2	0	0.2
0.08	0.14	-0.06	0.11
0.16	0.22	-0.06	0.19
0.02	-0.04	0.06	-0.01
0.38	0.44	-0.06	0.41		Y
0.22	0.22	0	0.22		Y
0.24	0.18	0.06	0.21		Y
0.26	0.24	0.02	0.25		Y
0.48	0.52	-0.04	0.5		Y
0.14	0.16	-0.02	0.15
0.26	0.26	0	0.26		Y
0.46	0.38	0.08	0.42		Y
0.14	0.04	0.1	0.09
0.46	0.5	-0.04	0.48		Y
0.56	0.52	0.04	0.54		Y
0.24	0.18	0.06	0.21		Y
0.08	0.12	-0.04	0.1
0.02	0.02	0	0.02
-0.02	0.04	-0.06	0.01
		mean bias	-0.00529412
		std devn	0.0580687
		upper	0.108521
		lower	-0.119109
	0	0.108521	Upper limit
	0.56	0.108521	Upper limit
	0	-0.11911	Lower limit
	0.56	-0.11911	Lower limit
	0	-0.01	Mean
	0.56	-0.01	Mean
