# Supplementary material for: The Effect of Test Method on Visual Acuity in School Children Aged 4–5
Source: Br Ir Orthopt J. 2022 Apr 5;18(1):11–7. doi: 10.22599/bioj.262 (PMC8992771; doi:10.22599/bioj.262)
Supplement: The Effect of Test Method on Visual Acuity in School Children Aged 4–5. — A comparative study of two different methods of testing visual acuity in children aged 4–5 years. [file bioj-18-1-262-s1.zip › s1-bioj-262_lewis/262-2037-1-SP.xlsx]

## Sheet: Test duration
Tally:			Conv time	Rev time	Difference	total duration	3 mins minus total	Conv VA	Conv time
	Conv	Rev	141	61	80	202	-22	0.26	141
21-30		1	65	55	10	120	60	0.3	65
31-40		3	107	32	75	139	41	0.2	107
41-50	4	5	126	37	89	163	17	-0.02	126
51-60		3	102	74	28	176	4	0.12	102
61-70	2	9	87	28	59	115	65	0.12	87
71-80	5	3	138	130	8	268	-88	0.16	138
81-90	6	2	133	175	-42	308	-128	0.18	133
91-100	5	4	162	68	94	230	-50	0.04	162
101-110	3	1	87	53	34	140	40	0.16	87
111-120		1	94	75	19	169	11	0.08	94
121-130	3	1	139	110	29	249	-69	0.24	139
131-140	3		88	64	24	152	28	0.18	88
141-150	1		43	68	-25	111	69	0.08	43
151-160			72	45	27	117	63	-0.04	72
161-170	1		42	64	-22	106	74	0.2	42
171-180	1	1	74	91	-17	165	15	0.08	74
			48	97	-49	145	35	0.16	48
			71	43	28	114	66	0.02	71
			125	91	34	216	-36	0.38	125
			178	49	129	227	-47	0.22	178
			97	80	17	177	3	0.24	97
			97	64	33	161	19	0.26	97
			81	115	-34	196	-16	0.48	81
			99	86	13	185	-5	0.14	99
			83	100	-17	183	-3	0.26	83
			98	63	35	161	19	0.46	98
			73	61	12	134	46	0.14	73
			109	62	47	171	9	0.46	109
			125	57	68	182	-2	0.56	125
			69	83	-14	152	28	0.24	69
			50	47	3	97	83	0.08	50
			73	32	41	105	75	0.02	73
			90	44	46	134	46	-0.02	90
