# Supplementary material for: The Effect of Test Method on Visual Acuity in School Children Aged 4–5
Source: Br Ir Orthopt J. 2022 Apr 5;18(1):11–7. doi: 10.22599/bioj.262 (PMC8992771; doi:10.22599/bioj.262)
Supplement: The Effect of Test Method on Visual Acuity in School Children Aged 4–5. — A comparative study of two different methods of testing visual acuity in children aged 4–5 years. [file bioj-18-1-262-s1.zip › s1-bioj-262_lewis/262-2038-1-SP.xlsx]

## Sheet: Concentration scores
Conventional	Reversed		Tally								Score 0	25	0	20		Score	Conventional	Total	%		Reverse	%
0	1		Conc 0	0	0.735294	25	0	20	0.588235		Score 1	4	1	5		0	25	34	0.735294		20	0.588235
3	2		Conc 1	1	0.117647	4	1	5	0.147059		Score 2	1	2	6		1	4	34	0.117647		5	0.147059
0	0		Conc 2	2	0.0294118	1	2	6	0.176471		Score 3	4	3	2		2	1	6	0.166667		6	1
0	0		Conc 3	3	0.117647	4	3	2	0.0588235		Score 4	0	4	1		3	4	2	2		2	1
0	1		Conc 4	4	0	0	4	1	0.0294118		Score 5	0	5	0		4	0	1	0		1	1
2	0										Score 6	0	6	0			0	0
1	2										Score 7	0	7	0			34	34
3	2										Score 8	0	8	0
0	0										Score 9	0	9	0
0	0
0	1
0	0
0	2
0	0
0	0
0	0
0	4
0	0
0	2
1	0
3	3
1	0
0	0
3	3
0	0
0	0
0	1
0	0
0	0
1	1
0	0
0	0
0	0
0	2
												Conv	Rev
											Conc 0	25	20
											Conc 1	4	5
											Conc 2	1	6
											Conc 3	4	2
											Conc 4	0	1

## Sheet: Concentration 
	Concentration Conv Score	Concentration Rev Score	difference	positive	diff	rank	signed rank
	0	1	-1	-1	1	21	-21
	3	2	1	1	1	21	21
	0	0	0	1	0	1	1
	0	0	0	1	0	1	1
	0	1	-1	-1	1	21	-21
	2	0	2	1	2	30	30
	1	2	-1	-1	1	21	-21
	3	2	1	1	1	21	21
	0	0	0	1	0	1	1
	0	0	0	1	0	1	1
	0	1	-1	-1	1	21	-21
	0	0	0	1	0	1	1
	0	2	-2	-1	2	30	-30
	0	0	0	1	0	1	1
	0	0	0	1	0	1	1
	0	0	0	1	0	1	1
	0	4	-4	-1	4	34	-34
	0	0	0	1	0	1	1
	0	2	-2	-1	2	30	-30
	1	0	1	1	1	21	21
	3	3	0	1	0	1	1
	1	0	1	1	1	21	21
	0	0	0	1	0	1	1
	3	3	0	1	0	1	1
	0	0	0	1	0	1	1
	0	0	0	1	0	1	1
	0	1	-1	-1	1	21	-21
	0	0	0	1	0	1	1
	0	0	0	1	0	1	1
	1	1	0	1	0	1	1
	0	0	0	1	0	1	1
	0	0	0	1	0	1	1
	0	0	0	1	0	1	1
	0	2	-2	-1	2	30	-30
Skewness	1.81578	1.25222					134	Sum of positives
Kurtosis	1.89937	0.686444					-229	Sum of negatives
							134
		Critical Value	182
